# Supplementary material for: Alternative splicing of the FLOWERING LOCUS C-like gene MaMADS33 is associated with endodormancy in mulberry
Source: For Res (Fayettev). 2024 Sep 4;4:e029. doi: 10.48130/forres-0024-0027 (PMC11524320; doi:10.48130/forres-0024-0027)
Supplement: Supplementary file 1 — Supplementary data to this article can be found online. [file forres-0024-0027-S1.zip]

Archive with 3 entries (3 files):
- 10.48130_forres-0024-0027-Suppl-TableS2.xlsx
- 10.48130_forres-0024-0027-Suppl-TableS3.xlsx
- 10.48130_forres-0024-0027-Suppl-TableS1.xlsx
