# Supplementary material for: Alternative splicing of the FLOWERING LOCUS C-like gene MaMADS33 is associated with endodormancy in mulberry
Source: For Res (Fayettev). 2024 Sep 4;4:e029. doi: 10.48130/forres-0024-0027 (PMC11524320; doi:10.48130/forres-0024-0027)
Supplement: Supplementary file 1 — Supplementary data to this article can be found online. [file forres-0024-0027-S1.zip › 10.48130_forres-0024-0027-Suppl-TableS2.xlsx]

## Sheet: Table S2
Table S2 Clone statistics of MaMADS33-AS3 and MaMADS33-AS4
ID	Number of clonesa	Percentageb
MaMADS33-AS3	16	0.3636
MaMADS33-AS4	28	0.6364
a This number reffers to the clones with specific splicing sequences.
b This number represents percentage of specific splicing variants within total 44 clones.
