# Supplementary material for: Alternative splicing of the FLOWERING LOCUS C-like gene MaMADS33 is associated with endodormancy in mulberry
Source: For Res (Fayettev). 2024 Sep 4;4:e029. doi: 10.48130/forres-0024-0027 (PMC11524320; doi:10.48130/forres-0024-0027)
Supplement: Supplementary file 1 — Supplementary data to this article can be found online. [file forres-0024-0027-S1.zip › 10.48130_forres-0024-0027-Suppl-TableS3.xlsx]

## Sheet: Table S3
Table S3 MaMADS33-AS4 yeast two-hybrid screening results.
Number	Gene IDa	Annotation
BOX-1	L484_017175	Phospho-2-dehydro-3-deoxyheptonate aldolase 2 [Morus notabilis]
BOX-2	L484_016942	Hypothetical protein L484_016942 [Morus notabilis]
BOX-3	L484_024555	Poly(rC)-binding protein 1 [Morus notabilis]
BOX-4	L484_021539	Acetyl-CoA carboxylase 1 [Morus notabilis]
BOX-5	L484_013791	Hypothetical protein [Morus notabilis]
BOX-6	L484_018100	Uncharacterized protein ypgQ [Morus notabilis]
BOX-7	L484_021941	Endo-1,4-beta-mannosidase [Morus alba var. multicaulis]
BOX-8	L484_007399	Hypothetical protein L484_007399 [Morus notabilis]
BOX-9	L484_023908	Uncharacterized protein [Morus notabilis]
BOX-10	L484_016892	Hypothetical protein L484_016892 [Morus notabilis]
BOX-11	L484_010762	SWI/SNF complex component SNF12-like protein [Morus notabilis]
BOX-12	L484_016445	Protein SENSITIVE TO PROTON RHIZOTOXICITY 1 [Morus notabilis]
BOX-13	L484_002486	Putative carboxylesterase 6 [Morus notabilis]
BOX-14	L484_024796	AT-rich interactive domain-containing protein 5 [Morus notabilis]
BOX-15	L484_006387	Hypothetical protein L484_006387 [Morus notabilis]
BOX-16	L484_020098	Hypothetical protein L484_020098 [Morus notabilis]
BOX-17	-	18 kD winter accumulating protein C/Pathogenesis-related (PR) proteins [Morus bombycis]
BOX-18	L484_021811	DNAJ-like protein [Morus notabilis]
BOX-19	L484_003152	Putative E3 ubiquitin-protein ligase RF298 [Morus notabilis]
BOX-20	L484_001481	Magnesium-chelatase subunit H [Morus notabilis]
a This ID corresponds to the ID in the database MorusDB (https://morus.biodb.org/index).
