# Supplementary material for: Alternative splicing of the FLOWERING LOCUS C-like gene MaMADS33 is associated with endodormancy in mulberry
Source: For Res (Fayettev). 2024 Sep 4;4:e029. doi: 10.48130/forres-0024-0027 (PMC11524320; doi:10.48130/forres-0024-0027)
Supplement: Supplementary file 1 — Supplementary data to this article can be found online. [file forres-0024-0027-S1.zip › 10.48130_forres-0024-0027-Suppl-TableS1.xlsx]

## Sheet: Table S1
Table S1 Primer sequences used in this study
Primers	Seqences (5'-3')
Splicing efficiency assay
I-F	TAGGGTTTGTGCGATTGGGAA
I-R	CTGCCGGAGAAGACGATGAGA
II-F	GGCAGCGGCAACCTCTAC
II-R	AGCACTCCGGAATCCACTAATA
III-F	GGCAGCGGCAACCTCTAC
III-R	ACACGTTGTAGCTTTCACAGAAC
IV-F	TGGAAACTTTATCAGCACTTGCTG
IV-R	TCGCCTCCTTTGTCGTTTAGCT
V-F	AGTAGACATGACTTTGATCACTCG
V-R	TCGCCTCCTTTGTCGTTTAGCT
5' RACE
5’RACE GSP Outer Primer	TGGCTTTCTTCATCAGACCGACTC
5’RACE GSP Inner Primer	TTTCCCAATCGCACAAACCCTAAC
3' RACE
3’RACE GSP Outer Primer	TGATGAAGAAAGCCAACGAACTC
3’RACE GSP Inner Primer	AACGAACTCTCCGTCCTCTGC
Clone and RT-PCR
MaMADS33-AS1-F	ATGCGAATCAGACGATGC
MaMADS33-AS1-R	ACACGTTGTAGCTTTCACAGAAC
MaMADS33-AS2-F	ATGCGAATCAGACGATGC
MaMADS33-AS2-R	TGCGAAGGACTCAAGTGAAG
MaMADS33-AS3/AS4-F	ATGCGAATCAGACGATGC
MaMADS33-AS3/AS4-R	TCGCCTCCTTTGTCGTTTAGCT
Yeast two hybrid
MaMADS33-AS4-F	GAATTCATGCGAATCAGACGATGCCAC
MaMADS33-AS4-R	GGATCCTACTCAGAAAAGTCGCAGCAG
MaWAP18-F	GGATCCATGGGTGTTTTCACTTTCGAC
MaWAP18-R	GGTACCGTTGTAAGCGCTGGGGTTTG
BiFC
MaMADS33-AS4-F	CTCTAGAATGCGAATCAGACGATGCCAC
MaMADS33-AS4-R	GGTACCTACTCAGAAAAGTCGCAGCAG
MaWAP18-F	CTCTAGAATGGGTGTTTTCACTTTCGAC
MaWAP18-R	GGTACCGTTGTAAGCGCTGGGGTTTG
bZIP-F	TGCTCTAGAATGGAAAAAGTTTTCTCCGACGAAG
bZIP-R	CGGGGTACCCTGATCCCCAACGCTTCGAAT
Subcellular Localization
MaMADS33-AS1-F	GGACAGGGTACCCGGGGATCCATGCGAATCAGACGATGCCA
MaMADS33-AS1-R	GGTTCTAGAATGCATACTAGTCAGAACAAATATACATATATATACATATATATATATAATTTGG
MaMADS33-AS2-F	GGACAGGGTACCCGGGGATCCATGCGAATCAGACGATGCCA
MaMADS33-AS2-R	GGTTCTAGAATGCATACTAGTAAGACGTACCTTCTCAGCAAGTGC
MaMADS33-AS3-F	GGACAGGGTACCCGGGGATCCATGCGAATCAGACGATGCCA
MaMADS33-AS3-R	GGTTCTAGAATGCATACTAGTGCTTATCAGCTGCAGCTCTTGC
MaMADS33-AS4-F	GGACAGGGTACCCGGGGATCCATGCGAATCAGACGATGCCA
MaMADS33-AS4-R	GGTTCTAGAATGCATACTAGTGCTTATCAGCTGCAGCTCTTGC
MaWAP18-F	GGTACCATGGGTGTTTTCACTTTCGAC
MaWAP18-R	GGTACCGTTGTAAGCGCTGGGGTTTG
Internal control
MaRPL15-F	GGCTATGTGATTTACCGTGTT
MaRPL15-R	TTGGTCCAGTATGAGTTGAGAA
